# Supplementary material for: Absence of Glutathione S-Transferase Theta 1 Gene Is Significantly Associated With Breast Cancer Susceptibility in Pakistani Population and Poor Overall Survival in Breast Cancer Patients: A Case-Control and Case Series Analysis
Source: Front Oncol. 2021 Dec 6;11:678705. doi: 10.3389/fonc.2021.678705 (PMC8685396; doi:10.3389/fonc.2021.678705)
Supplement: Supplementary file 2 [file Table_2.xlsx]

## Sheet: Sheet1
S.NO	Sample No.	Disease_Status	Age(Years)	GSTT1	Tumour Size(cm)	Staging	Histologic grade	Follow-Up	Relapse/Expiry	3-Year Survival	Time_months
1	BCPB01/14-07-2016	case	40	Present	<2	NA	NA	Alive		Yes	36
2	BCPB02/15-07-2016	case	49	Present	2-5	III	2	Alive		Yes	36
3	BCPB03/15-07-2016	case	41	Present	2-5	NA	NA	Died	15-04-2017	No	9
4	BCPB04/21-07-2016	case	50	Null	>5	II	3	Died	2017-10-01	No	15
5	BCPB05/25-07-2016	case	40	Present	NA	NA	2	Alive		Yes	36
6	BCPB06/25-07-2016	case	40	Null	2-5	III	2	Alive		Yes	36
7	BCPB07/04-08-2016	case	47	Present	2-5	II	2	N/A		N/A
8	BCPB08/08-08-2016	case	36	Present	2-5	NA	2	Alive		Yes	36
9	BCPB09/08-08-2016	case	40	Null	2-5	III	2	Died	2019-01-01	No	29
10	BCPB10/11-08-2016	case	26	Present	<2	III	3	N/A		N/A
11	BCPB11/11-08-2016	case	33	Present	<2	III	3	Alive		Yes	36
12	BCPB12/11-08-2016	case	56	Null	>5	III	2	Died	2016-09-01	No	1
13	BCPB13/11-08-2016	case	31	Present	2-5	II	3	N/A		N/A
14	BCPB14/15-08-2016	case	70	Present	>5	III	2	N/A		N/A
15	BCPB15/15-08-2016	case	30	Null	2-5	NA	3	N/A		N/A
16	BCPB16/16-08-2016	case	48	Present	2-5	II	3	Alive		Yes	36
17	BCPB17/17-08-2016	case	63	Null	2-5	NA	2	Alive		Yes	36
18	BCPB18/17-08-2016	case	55	Present	2-5	II	3	Alive		Yes	36
19	BCPB19/17-08-2016	case	46	Present	>5	III	2	Alive		Yes	36
20	BCPB20/23-08-2016	case	48	Present	>5	III	3	Died	2017-05-01	No	9
21	BCPB21/23-08-2016	case	35	Present	2-5	III	2	Died	2017-08-01	No	12
22	BCPB22/25-08-2016	case	42	Present	<2	I	2	Alive		Yes	36
23	BCPB23/25-08-2016	case	56	Present	2-5	NA	3	Alive		Yes	36
24	BCPB24/25-08-2016	case	35	Present	NA	NA	NA	Alive		Yes	36
25	BCPB25/26-08-2016	case	40	Present	2-5	NA	3	Died	2019-07-01	No	35
26	BCPB26/27-08-2016	case	56	Present	2-5	III	2	Alive		Yes	36
27	BCPB27/31-08-2016	case	45	Null	2-5	IV	2	N/A		N/A
28	BCPB28/01-09-2016	case	54	Null	2-5	NA	2	Died	2017-07-01	No	10
29	BCPB29/08-09-2016	case	54		2-5	I	3	N/A		N/A
30	BCPB30/19-09-2016	case	65	Present	2-5	III	3	Alive		Yes	36
31	BCPB32/20-09-2016	case	45	Null	>5	III	3	Alive		Yes	26
32	BCPB33/21-09-2016	case	31	Present	2-5	II	3	Alive		Yes	36
33	BCPB34/22-09-2016	case	44	Present	2-5	III	3	N/A		N/A
34	BCPB35/26-09-2016	case	34	Present	<2	II	3	Died	27-07-19	No	34
35	BCPB36/28-09-2016	case	58	Null	2-5	NA	2	Alive		Yes	36
36	BCPB37/28-09-2016	case	51	Present	NA	NA	2	Alive		Yes	36
37	BCPB38/23-11-2016	case	43	Present	>5	IV	3	Died	2018-12-01	No	25
38	BCPB39/23-11-2016	case	44	Present	<2	II	1	Alive		Yes	36
39	BCPB40/01-12-2016	case	60	Null	2-5	NA	2	Died	Dec. 2018	No	24
40	BCPB41/14-12-2016	case	30	Present	<2	I	2	Relapse		Relapse	36
41	BCPB42/14-12-2016	case	43	Null	<2	NA	2	Relapse	29-7-19	Relapse	36
42	BCPB43/14-12-2016	case	27	Present	2-5	III	2	Alive		Yes	36
43	BCPB44/14-12-2016	case	45	Present	NA	NA	2	Alive	24-07-19	Yes	36
44	BCPB45/14-12-2016	case	40	Null	2-5	NA	3	Died	2018-02-08	No	14
45	BCPB47/14-12-2016	case	40	Present	2-5	II	3	Died	2019-05-01	No	29
46	BCPB48/14-12-2016	case	59	Present	2-5	II	3	Died	2019-05-01	No	29
47	BCPB49/22-12-2016	case	38	Null	>5	III	2	Died	2018-11-11	No	11
48	BCPB50/23-01-2017	case	40	Present	2-5	NA	2	Alive		Yes	36
49	BCPB51/23-01-2017	case	31	Present	2-5	III	2	Relapse		Relapse	36
50	BCPB52/25-01-2017	case	59		2-5	II	3	Alive		Yes	36
51	BCPB53/25-01-2017	case	52	Present	2-5	II	2	Alive		Yes	36
52	BCPB54/26-01-2017	case	35	Present	>5	II	3
53	BCPB55/30-01-2017	case	48	Present	2-5	NA	3	Alive		Yes	36
54	BCPB56/30-01-2017	case	36	Present	2-5	II	2	Died	2019-03-28	No	26
55	BCPB57/01-02-2017	case	45	Present	2-5	III	3	Alive		Yes	36
56	BCPB58/03-02-2017	case	38	Present	2-5	II	2	Alive		Yes	36
57	BCPB61/06-02-2017	case	46	Present	>5	III	2	Alive		Yes	36
58	BCPB62/06-02-2017	case	48	Present	>5	III	3	Alive		Yes	36
59	BCPB63/08-02-2017	case	33	Present	<2	II	3	Alive		Yes	36
60	BCPB64/08-02-2017	case	34		2-5	NA	4	Alive		Yes	36
61	BCPB65/10-02-2017	case	42	Present	NA	II	3	Alive		Yes	36
62	BCPB66/13-02-2017	case	66	Present	2-5	II	2	Relapse		Relapse	36
63	BCPB67/14-02-2017	case	51	Present	>5	NA	4	Alive		Yes	36
64	BCPB68/15-02-2017	case	38	Present	2-5	III	2	Alive		Yes	36
65	BCPB69/15-02-2017	case	43	Present	2-5	III	NA	Died	2019-05-01	No	27
66	BCPB70/15-02-2017	case	55	Present	2-5	III	3	Alive		Yes	36
67	BCPB71/20-02-2017	case	63	Present	>5	IV	3	Alive		Yes	36
68	BCPB72/22-02-2017	case	40	Present	2-5	III	2	Alive		Yes	36
69	BCPB73/16-03-2017	case	29	Present	2-5	II	2	N/A		N/A
70	BCPB74/16-03-2017	case	37	Present	<2	II	2	Alive		Yes	36
71	BCPB76/05-04-2017	case	38	Present	2-5	NA	3	N/A		N/A
72	BCPB77/16-05-2017	case	28	Null	2-5	NA	3	N/A		N/A
73	BCPB78/17-05-2017	case	48	Present	>5	NA	3	alive (clear)	27-07-19	Yes (clear)	36
74	BCPB80/24-05-2017	case	30	Present	>5	III	3	Died	2018-01-22	No	7
75	BCPB82/24-05-2017	case	40	Null	>5	NA	2	N/A		N/A
76	BCPB83/29-05-2017	case	20	Present	>5	III	2	N/A		N/A
77	BCPB84/29-05-2017	case	30	Present	2-5	NA	3	Metastasis		Metastasis	36
78	BCPB85/05-06-2017	case	45	Present	>5	III	3	Alive		Yes	36
79	BCPB86/05-06-2017	case	42	Null	>5	III	3	Died	2019-02-01	No	20
80	BCPB87/07-06-2017	case	40	Null	>5	III	2	Alive		Yes	36
81	BCPB88/05-04-2017	case	50	Present	2-5	NA	3	N/A		N/A
82	BCPB89/07-06-2017	case	45	Present	>5	III	3	Metastasis		Metastasis	36
83	BCPB90/07-06-2017	case	60	Present	<2	NA	2	Alive		Yes	36
84	BCPB91/07-06-2017	case	42	Present	NA	III	2	Died	2017-10-23	No	4
85	BCPB92/07-06-2017	case	60	Present	NA	IV	2	Died	2018-10-01	No	16
86	BCPB93/12-06-2017	case	48	Present	NA	III	3	Alive		Yes	36
87	BCPB94/12-06-2017	case	30	Present	2-5	NA	3	Alive		Yes	36
88	BCPB95/14-06-2017	case	49	Null	2-5	III	3	Died	Jan. 2019	No	19
89	BCPB97/14-06-2017	case	42	Present	NA	III	3	N/A		N/A
90	BCPB98/14-06-2017	case	58	Present	2-5	NA	3	Metastasis		Metastasis	36
91	BCPB-99/21-06-2017	case	70	Present		IV		Died	2018	No	6
92	BCPB-100/03-07-2017	case	45	Present				N/A		N/A
93	BCPB-101/03-07-2017	case	37	Present	2-5	II	3	Alive		Yes	36
94	BCPB-102/03-07-2017	case	42	Present			2	N/A		N/A
95	BCPB-103/05-07-2017	case	33	Present	2-5		3	Alive		Yes	36
96	BCPB-104/05-07-2017	case	65	Present	2-5	II	2	Alive		Yes	36
97	BCPB-105/05-07-2017	case	50	Present	2-5	II		Alive		Yes	36
98	BCPB-106/10-07-2017	case	45	Present				Alive		Yes	36
99.	BCPB-107/10-07-2017	case	46	Null	>5	II	2	Alive		Yes	36
100.	BCPB-108/12-07-2017	case	25	Present	>5	III	3	N/A		N/A
101.	BCPB-110/17-07-2017	case	51	Null	>5	III	3	Died	2018-04-01	No	9
102.	BCPB-111/17-07-2017	case	36	Present	>5	II	2	N/A		N/A
103.	BCPB-113/17-07-2017	case	36	Null	>5	III	3	Died	2017-10-01	No	3
104.	BCPB-114/17-07-2017	case	65	Present		II	3	Alive		Yes	36
105.	BCPB-115/19-07-2017	case	35	Present	2-5	II	3	Alive		Yes	36
106.	BCPB-116/19-07-2017	case	55	Present	>5	III	3	N/A		N/A	36
107.	BCPB-118/30-08-2017	case	40	Present	<2	II	3	Alive		Yes	36
108	BCPB-119/30-08-2017	case	45	Present				Alive		Yes	36
109	BCPB-120/15-09-2017	case	51	Present	>5	III	3	Alive		Yes	36
110.	BCPB-121/20-09-2017	case	48	Present	<2	II	3	Alive		Yes	36
111.	BCPB-122/06-10-2017	case	44	Null	2-5	III	3	Alive		Yes	36
112	BCPB-123/11-10-2017	case	51	Present	<2	III	2	N/A		N/A
113.	BCPB-124/16-10-2017	case	61	Present	2-5	III	3	N/A		N/A
114.	BCPB-125/19-10-2017	case	52	Null	2-5	III		Alive		Yes	36
115.	BCPB-126/19-10-2017	case	42	Present				N/A		N/A
116.	BCPB-127/19-10-2017	case	59	Present	>5	III		Alive		Yes	36
117	BCPB-128/19-10-2017	case	46	Null				Died	2018-08-01	No	10
118	BCPB-129/19-10-2017	case	40	Present		II	3	Alive		Yes	36
119	BCPB-130/26-10-2017	case	40	Present		III	3	Alive		Yes	36
120	BCPB-131/26-10-2017	case	33	Present	>5	NA	NA	Alive		Yes	36
121	BCPB-132/26-10-2017	case	37	Present	2-5	III	2	Alive		Yes	36
122	DB246	control		normal
123	RB83	control	24	normal
124	RB622	control	27	normal
125	RB395	control	35	normal
126	DB314	control	38	normal
127	DB142	control	40	normal
128	DB192	control	40	normal
129	RB238	control	40	normal
130	RB321	control	40	normal
131	RB364	control	40	normal
132	DB412	control	40	normal
133	DB496	control	40	normal
134	RB559	control	40	normal
135	RB656	control	40	normal
136	RB660	control	40	normal
137	DB744	control	40	normal
138	DB788	control	40	normal
139	DB814	control	40	normal
140	DB830	control	40	normal
141	DB834	control	40	normal
142	DB24	control	41	normal
143	RB1079	control	41	normal
144	DB335	control	42	normal
145	RB414	control	42	normal
146	RB499	control	42	normal
147	DB530	control	42	normal
148	DB535	control	42	normal
149	RB621	control	42	normal
150	DB525	control	43	normal
151	RB539	control	43	normal
152	RB832	control	43	normal
153	DB28	control	45	normal
154	DB225	control	45	normal
155	DB229	control	45	normal
156	DB253	control	45	normal
157	RB260	control	45	normal
158	DB356	control	45	normal
159	DB494	control	45	normal
160	RB696	control	45	normal
161	DB705	control	45	normal
162	DB781	control	45	normal
163	DB177	control	46	normal
164	RB855	control	46	normal
165	DB816	control	47	normal
166	DB827	control	47	normal
167	DB454	control	48	normal
168	DB487	control	48	normal
169	DB337	control	49	normal
170	RB55	control	50	normal
171	DB62	control	50	normal
172	DB440	control	50	normal
173	DB446	control	50	normal
174	DB537	control	50	normal
175	DB310	control	51	normal
176	DB488	control	51	normal
177	RB521	control	52	normal
178	DB536	control	52	normal
179	DB57	control	53	normal
180	RB546	control	53	normal
181	RB179	control	55	normal
182	DB251	control	55	normal
183	DB376	control	55	normal
184	DB1095	control	55	normal
185	DB503	control	57	normal
186	DB605	control	60	normal
187	DB584	control	85	normal
188	RB430	control	38	deleted
189	DB66	control	40	deleted
190	RB368	control	40	deleted
191	RB607	control	40	deleted
192	DB650	control	40	deleted
193	DB326	control	41	deleted
194	DB106	control	42	deleted
195	DB288	control	42	deleted
196	DB517	control	43	deleted
197	RB99	control	48	deleted
198	DB401	control	50	deleted
199	DB479	control	50	deleted
200	DB701	control	53	deleted
201.	DB226	control	54	deleted
202.	DB491	control	54	deleted
203.	DB233	control	55	deleted
204.	DB355	control	32	heterozygous
205.	DB175	control	38	heterozygous
206.	DB119	control	40	heterozygous
207.	DB136	control	40	heterozygous
208	RB268	control	40	heterozygous
209	DB294	control	40	heterozygous
210.	DB313	control	40	heterozygous
211.	DB430	control	40	heterozygous
212	DB444	control	40	heterozygous
213.	DB456	control	40	heterozygous
214.	RB462	control	40	heterozygous
215.	DB476	control	40	heterozygous
216.	DB512	control	40	heterozygous
217	DB552	control	40	heterozygous
218	DB619	control	40	heterozygous
219	DB649	control	40	heterozygous
220	DB741	control	40	heterozygous
221	DB833	control	40	heterozygous
222	DB71	control	41	heterozygous
223	DB431	control	42	heterozygous
224	RB718	control	42	heterozygous
225	DB728	control	42	heterozygous
226	DB197	control	43	heterozygous
227	DB471	control	44	heterozygous
228	RB472	control	44	heterozygous
229	DB511	control	44	heterozygous
230	DB116	control	45	heterozygous
231	RB131	control	45	heterozygous
232	DB202	control	45	heterozygous
233	DB213	control	45	heterozygous
234	DB388	control	45	heterozygous
235	DB389	control	45	heterozygous
236	DB392	control	45	heterozygous
237	DB394	control	45	heterozygous
238	DB439	control	45	heterozygous
239	DB970	control	45	heterozygous
240	RB27	control	47	heterozygous
241	DB591	control	47	heterozygous
242	RB231	control	48	heterozygous
243	DB261	control	48	heterozygous
244	DB374	control	48	heterozygous
245	DB41	control	50	heterozygous
246	RB146	control	50	heterozygous
247	RB198	control	50	heterozygous
248	RB228	control	50	heterozygous
249	DB312	control	50	heterozygous
250	DB443	control	50	heterozygous
251	DB585	control	50	heterozygous
252	DB616	control	50	heterozygous
253	DB772	control	50	heterozygous
254	RB20	control	52	heterozygous
255	DB1084	control	53	heterozygous
256	DB299	control	54	heterozygous
257	RB93	control	55	heterozygous
258	DB263	control	55	heterozygous
259	DB349	control	55	heterozygous
260	RB419	control	55	heterozygous
261	DB582	control	55	heterozygous
262	DB272	control	56	heterozygous
263	DB324	control	56	heterozygous
264	DB201	control	60	heterozygous
